# Supplementary material for: The Effect of Conductive Additive Morphology and Crystallinity on the Electrochemical Performance of Ni-Rich Cathodes for Sulfide All-Solid-State Lithium-Ion Batteries
Source: Nanomaterials (Basel). 2023 Dec 1;13(23):3065. doi: 10.3390/nano13233065 (PMC10708284; doi:10.3390/nano13233065)
Supplement: Supplementary file 1 [file nanomaterials-13-03065-s001.zip]

Archive with 1 entries (1 files):
- nanomaterials-2742384-supplementary.pdf
